# Supplementary material for: Comprehensive 16S rRNA gene sequencing and meta-transcriptomic analyses of the female reproductive tract microbiota: two molecular profiles with different messages
Source: Hum Reprod Open. 2026 Jan 6;2026(1):hoag001. doi: 10.1093/hropen/hoag001 (PMC12866996; doi:10.1093/hropen/hoag001)
Supplement: hoag001_Supplementary_Data [file hoag001_supplementary_data.zip]

Archive with 6 entries (6 files):
- Supplementary Figures.docx
- Supplementary Table 1.xlsx
- Supplementary Table 2.xlsx
- Supplementary Table 3.xlsx
- Supplementary Table 5.xlsx
- Supplementary_TableS4_post adjudication clean.xlsx
